# Supplementary material for: Targeting Features of Curaxin CBL0137 on Hematological Malignancies In Vitro and In Vivo
Source: Biomedicines. 2023 Jan 16;11(1):230. doi: 10.3390/biomedicines11010230 (PMC9856019; doi:10.3390/biomedicines11010230)
Supplement: Supplementary file 1 [file biomedicines-11-00230-s001.zip]

Archive with 1 entries (1 files):
- biomedicines-2102456-supplementary.pdf
